# Supplementary material for: Differential expression of pathogenic genes of Entamoeba histolytica vs E. dispar in a model of infection using human liver tissue explants
Source: PLoS One. 2017 Aug 3;12(8):e0181962. doi: 10.1371/journal.pone.0181962 (PMC5542602; doi:10.1371/journal.pone.0181962)
Supplement: S1 Table — (XLSX) [file pone.0181962.s001.xlsx]

## Sheet: Sheet1
Gene	Access number	sise of product	Clave	Primer sequences (5´ - 3´)
OXIDO REDUCTASE	XM_651412.1	175	Ehoxired	TAG ATG GTA TTT GGA TAA GT
				AAT GTA AAC TA CTC CAT
AIG1-PROTEIN	EHI_176590	110	Ehaig-1	AGTTGGAGG AAC AGG TGA TGG
				ACC CAC TTG TCT TTT GGG TTT
HSP-20 FAMILY	XM_651403.1	134	Eh hsp-20kDa	TGG AAA AGG AAC AGG ACA
				TTG CAT ATT TAA CAC TTA
PEPTIDASE	XM_644799.2	150	Ehpeptidase	TAT GTA AGA AAG TTA ATG AA
				CTG TTG CTT CTT CTCN CAA CT
ANTIGEN OF 20 kDa	GB:AAC37177	140	Eh20kDa	TAT GAA GCT GGT TAC AGA
				TTT CCT CCC TTT CTG TAA
IMMUNO DOMINANT VARIABLE	XM_649416	188	Eh dovasa	ATA CAT TTA AAA TAG GAT CA
SURFACE ANTIGEN				GC ATC TTC CAA ACTTCTAAT
THIOREDOXIN REDUCTASE	XM_650656.2	180	Ehthiored	TTA ATG GTA GTT GG GGA
				TAA TTC TAC TAATTC AGA
NITROREDUCTASE FAMILY	XM_651283.1	156	Ehnitro	TGT ATG GCT AGG AGT ATA
PROTEIN				AAA CGA GTT GCA TCA AAT
CELL SURFACE	XM_ 650302.1	150	Ehgp63	ATT CAG AAT CAA TGC CCA
PROTEASE GP63				TCT CGA GCA ACT TTA AGA
RECEPTOR MEDIATED	XM_648846.2	147	Ehendo	TAA ATA AAG CAG ATT CTA
ENDOCYTOSIS				ATA ATG ACT CTT TAA ATG
HYPOTHETICAL PROTEIN	XM_645356.2	114	Ehhypo1	CAA AAG CTT CAA GAA GAA GA
				AAT AAC TTC TTC TTT CAA
HYPOTHETICAL PROTEIN	XM_648570.1	83	Ehhypo2	CGC ATG ATG GAA TGG ATG TCA G
				TTC AGC AGA TGT TCC TGG CT
HYPOTHETICAL PROTEIN	XM_649355.2	127	Ehhypo3	TGT CG TTA TTC TCA CCA
				ATT CTG TTC TAT TAG CTG
HYPOTHETICAL PROTEIN	XM_644144.2	182	Ehhypo4	TGC ACA ACC ATC AGT TGA AGC
				CGA TCT TTT TGG CAG CAG GC
HYPOTHETICAL PROTEIN	XM_650280.2	192	Ehhpo5	GGA CTT GCA GAT GCA CAA ACT
				AGG AAC TTC TTC CCA AAT CCC A
HYPOTHETICAL PROTEIN	XP_00191351.1	118	Ehhypo6	GAA GTC CAG GAG AAC GAC CAA
				CCA TCT CCA CTC CTA TTT GAC A
YPOTHETICAL PROTEIN	XM_650645.2	146	Ehhypo7	ACC TCA ACA ACC AGT AAC CCA
				CAC CTG CCT TTG TAC GTC CT
HYPOTHETICAL PROTEIN	XM_647404.2	195	Ehypo8	ACA GAG GGA TTA ATG GCA GCA
				TGC ACC TTT ATT TCC CAT TCC T
HYPOTHETICAL PROTEIN	XM_651692.1	130	Ehhypo9	GTTC AGT CTG GAG GAT TCC TTG G
				AGC GTT CTT TCT TCT CCT GGT
HYPOTHETICAL PROTEIN	XM001913944.1	187	Ehhypo10	TCG AAC GAC TCA CTG GTA CT
				ACT CCA GTA AAT CCA CCG CA
		NO AMPLIFICATION
