# Supplementary material for: Differential expression of pathogenic genes of Entamoeba histolytica vs E. dispar in a model of infection using human liver tissue explants
Source: PLoS One. 2017 Aug 3;12(8):e0181962. doi: 10.1371/journal.pone.0181962 (PMC5542602; doi:10.1371/journal.pone.0181962)
Supplement: S1 Fig — (XLSX) [file pone.0181962.s002.xlsx]

## Sheet: Sheet1
	1 h	3h	24h
EhCRT	0.08	0.14	0.11
Ehlect	0.06	0.11	0.13
EdCRT	0.14	0.08	0.06
Edlect	0.15	0.21	0.09
